# Supplementary material for: idh-1 neomorphic mutation confers sensitivity to vitamin B12 in Caenorhabditis elegans
Source: Life Sci Alliance. 2024 Jul 15;7(10):e202402924. doi: 10.26508/lsa.202402924 (PMC11249921; doi:10.26508/lsa.202402924)
Supplement: Supplementary file 1 [file LSA-2024-02924_TableS1.xlsx]

## Sheet: Sheet1
Table S1: Lethal arrest stage in idh-1neo animals with or without B12 supplementation
Strain	diet	% Emb	% Exc	% Live
		Let1	L1 let2
UP2859	normal	0.5	0	99.5	n=320
UP2859	0	0.5	0.5	99	n=503
VL1409	normal	14	36	50	n=296
VL1409	0	79	8	13	n=497
1Embryonic lethal
2Excretory failure, as judged by the rod-like appearance of arrested larvae
